# Supplementary material for: Lack of Association between Antimicrobial Consumption and Antimicrobial Resistance in a HIV Preexposure Prophylaxis Population: A Cross-Sectional Study
Source: Antibiotics (Basel). 2024 Feb 16;13(2):188. doi: 10.3390/antibiotics13020188 (PMC10886153; doi:10.3390/antibiotics13020188)
Supplement: Supplementary file 1 [file antibiotics-13-00188-s001.zip]

Archive with 1 entries (1 files):
- antibiotics-2842968-supplementary.pdf
